# Supplementary material for: Longitudinal Assessment of Twelve-Month Weight Loss Outcomes Post-Sleeve Gastrectomy: The Role of Serum and Fecal Metabolomic Biomarkers
Source: Metabolites. 2026 Jul 15;16(7):497. doi: 10.3390/metabo16070497 (PMC13414149; doi:10.3390/metabo16070497)
Supplement: Supplementary file 1 [file metabolites-16-00497-s001.zip]

Archive with 1 entries (1 files):
- metabolites-4344167-supplementary.pdf
